# Supplementary material for: Cereulide Synthetase Acquisition and Loss Events within the Evolutionary History of Group III Bacillus cereus Sensu Lato Facilitate the Transition between Emetic and Diarrheal Foodborne Pathogens
Source: mBio. 2020 Aug 25;11(4):e01263-20. doi: 10.1128/mBio.01263-20 (PMC7448271; doi:10.1128/mBio.01263-20)
Supplement: TABLE S3 [file mBio.01263-20-st003.xlsx]

## Sheet: Sheet1
Supplemental Table S3. Extended summary of temporal analyses for various B. cereus s.l. sequence type 26 (ST 26) data sets.
						TempEst Resultsc			LSD2 Results		BEAST2 Results
Isolate Set Name	Total Number of Genomes	Number of NYS Outbreak Genomes (Out of 30 Possible)a	Estimated Tip Dates Includedb	Collection Date Range	Number of Core SNPs	TempEst R2	TempEst Slope (Rate in Substitutions/Site/Year)	TempEst X-Intercept (tMRCA in Years)d	LSD2 Rate in Substitutions/Site/Year [95% Confidence Interval]	LSD2 tMRCA in Years [95% Confidence Interval]d	BEAST2 Nucleotide Substitution Model	BEAST2 Clock Model	BEAST2 Population Model	Mean/Median BEAST2 rate.mean in Substitutions/Site/Year [95% HPD Interval]e	Mean/Median BEAST2 TreeHeight in Years [95% HPD Interval]e
Original 2018/Select 3 NYS	37	3	Yes	1972-2016	1824	0.09	9.5e-06	1945.73	2.49E-6 [1.00E-10, 1.38E-5]	1788.65 [-1.32E7, 1970.26]	Standard_TVMef + 5 Gamma	Relaxed Lognormal	Coalescent Bayesian Skyline	1.96E-7/1.94E-7 [5.11E-8, 3.34E-7]	239.61/198.18 [53.87, 487.97]
Original 2018/Select 3 NYS No Estimated	33	3	No	1972-2016	1839	0.1	3.33e-05	1953.39	7.22E-6 [1.00E-10, 2.83E-5]	1769.04 [-3.22E7, 1956.70]	Standard_TVMef + 5 Gamma	Relaxed Lognormal	Coalescent Bayesian Skyline	2.12E-7/2.08E-7 [5.44E-8, 3.68E-7]	249.13/201.10 [54.72, 501.88]
Original 2018/Select 5 NYS	39	5	Yes	1972-2016	1943	0.1	1.12e-05	1946.92	3.83E-6 [1.00E-10, 1.73E-5]	1841.69 [-1.21E7, 1972.0]	Standard_TVMef + 5 Gamma	Relaxed Lognormal	Coalescent Bayesian Skyline	2.36E-7/2.31E-7 [9.69E-8, 3.74E-7]	188.98/173.65 [55.63, 336.54]
Original 2018/Select 5 NYS No Estimated	35	5	No	1972-2016	1691	0.09	3.12e-05	1950.84	5.18E-6 [1.00E-10, 2.80E-5]	1675.35 [-3.19E7, 1955.80]	(This model was not used with BEAST2)	(This model was not used with BEAST2)	(This model was not used with BEAST2)	(This model was not used with BEAST2)	(This model was not used with BEAST2)
Original 2018/Select 10 NYS	44	10	Yes	1972-2016	1827	0.08	2.18e-05	1941.84	5.78E-6 [1.00E-10, 2.51E-5]	1772.93 [-2.42E7, 1964.60]	Standard_TVMef + 5 Gamma	Relaxed Lognormal	Coalescent Bayesian Skyline	2.23E-7/2.18E-7 [9.91E-8, 3.48E-7]	187.82/176.41 [57.47, 324.33]
Original 2018/Select 10 NYS No Estimated	40	10	No	1972-2016	1677	0.08	3.13e-05	1948.68	4.26E-6 [1.00E-10, 2.61E-5]	1582.68 [-3.35E7, 1951.58]	(This model was not used with BEAST2)	(This model was not used with BEAST2)	(This model was not used with BEAST2)	(This model was not used with BEAST2)	(This model was not used with BEAST2)
Original 2018/All NYS Outbreak	64	30	Yes	1972-2016	1707	0.07	1.7e-05	1932.15	3.95E-6 [1.00E-10, 2.27E-5]	1687.27 [-2.31E7, 1960.48]	Standard_TVMef + 5 Gamma	Relaxed Lognormal	Coalescent Bayesian Skyline	1.68E-7/1.65E-7 [8.32E-8, 2.55E-7]	236.66/221.42 [102.89, 405.04]
New 2020/Select 3 NYS	46	3	Yes	1972-2019	2457	0.12	2.25e-05	1960.13	3.96E-6 [1.00E-10, 1.83E-5]	1775.55 [-1.42E7, 1962.34]	Standard_TVMef + 5 Gamma	Relaxed Lognormal	Coalescent Bayesian Skyline	1.52E-7/1.52E-7 [3.55E-8, 2.59E-7]	354.27/269.66 [105.61, 773.41]
New 2020/Select 5 NYS	48	5	Yes	1972-2019	2213	0.11	2.21e-05	1958.52	2.13E-6 [1.00E-10, 1.70E-5]	1562.56 [-1.78E7, 1963.98]	Standard_TVM + 5 Gamma	Relaxed Lognormal	Coalescent Bayesian Skyline	1.34E-7/1.34E-7 [4.25E-8, 2.22E-7]	335.89/279.35 [120.30, 670.66]
New 2020/Select 5 NYS No Estimated	43	5	No	1972-2019	2168	0.11	2.76e-05	1962.57	1.41E-6 [1.00E-10, 1.72E-5]	1230.25 [-2.44E7, 1946.12]	Standard_TVMef + 5 Gamma	Relaxed Lognormal	Coalescent Bayesian Skyline	1.12E-7/1.07E-7 [1.64E-8, 2.11E-7]	519.59/375.71 [117.84, 1196.90]
New 2020/Select 10 NYS	53	10	Yes	1972-2019	2341	0.1	1.89e-05	1956.33	2.73E-6 [1.00E-10, 1.80E-5]	1692.94 [-1.66E7, 1964.86]	(This model was not used with BEAST2)	(This model was not used with BEAST2)	(This model was not used with BEAST2)	(This model was not used with BEAST2)	(This model was not used with BEAST2)
aNumber of randomly sampled ST 26 genomes from the 2016 emetic New York State (NYS) outbreak, out of 30 possible outbreak genomes (Carroll, et al., 2019, Frontiers in Microbiology, DOI: 10.3389/fmicb.2019.00144)
bIndicates whether genomes with no exact collection date were included in the data set or not (i.e., whether some tip dates were estimated or not)
cBlue shading indicates a tree that was rooted in TempEst using the "correlation" function and the best-fitting root, as the "R squared" function produced a slope of zero for these trees; all other trees were rooted using the "R squared" function and the best fitting root
dtMRCA, time to most recent common ancestor
eHPD, highest posterior density
