# Supplementary material for: Cereulide Synthetase Acquisition and Loss Events within the Evolutionary History of Group III Bacillus cereus Sensu Lato Facilitate the Transition between Emetic and Diarrheal Foodborne Pathogens
Source: mBio. 2020 Aug 25;11(4):e01263-20. doi: 10.1128/mBio.01263-20 (PMC7448271; doi:10.1128/mBio.01263-20)
Supplement: TABLE S4 [file mBio.01263-20-st004.xlsx]

## Sheet: Sheet1
Supplemental Table S4. Model selection results for various B. cereus s.l. sequence type 26 (ST 26) clock/population model combinations.
							BEAST2 Stepping Stone Sampling Marginal Likelihood
Isolate Set Name	Total Number of Genomes	Number of NYS Outbreak Genomes (Out of 30 Possible)a	Estimated Tip Dates Includedb	Nucleotide Substitution Model	Clock Model	Population Model	Trial 1c	Trial 2c	Trial 3c	Median	Bayes Factor
Original 2018/Select 3 NYS	37	3	Yes	Standard_TVMef + 5 Gamma	Strict	Constant Coalescent	-7.33169e+06	-7.33165e+06	-7.33164e+06	-7.33165e+06	112.267
Original 2018/Select 3 NYS	37	3	Yes	Standard_TVMef + 5 Gamma	Strict	Coalescent Bayesian Skyline	-7.33162e+06	-7.33162e+06	-7.33161e+06	-7.33162e+06	75.6883
Original 2018/Select 3 NYS	37	3	Yes	Standard_TVMef + 5 Gamma	Strict	Birth-Death Skyline Serial	-7.33174e+06	-7.33176e+06	-7.33175e+06	-7.33175e+06	214.828
Original 2018/Select 3 NYS	37	3	Yes	Standard_TVMef + 5 Gamma	Relaxed Lognormal	Constant Coalescent	-7.33155e+06	-7.33156e+06	-7.33155e+06	-7.33155e+06	13.8621
Original 2018/Select 3 NYS	37	3	Yes	Standard_TVMef + 5 Gamma	Relaxed Lognormal	Coalescent Bayesian Skyline	-7.33154e+06	-7.33154e+06	-7.33154e+06	-7.33154e+06	0
Original 2018/Select 3 NYS	37	3	Yes	Standard_TVMef + 5 Gamma	Relaxed Lognormal	Birth-Death Skyline Serial	-7.33164e+06	-7.33165e+06	-7.33165e+06	-7.33165e+06	106.774
Original 2018/All NYS Outbreak	64	30	Yes	Standard_TVMef + 5 Gamma	Strict	Constant Coalescent	-7.33019e+06	-7.33018e+06	-7.33017e+06	-7.33018e+06	128.002
Original 2018/All NYS Outbreak	64	30	Yes	Standard_TVMef + 5 Gamma	Strict	Coalescent Bayesian Skyline	-7.33011e+06	-7.33011e+06	-7.3301e+06	-7.33011e+06	51.3595
Original 2018/All NYS Outbreak	64	30	Yes	Standard_TVMef + 5 Gamma	Relaxed Lognormal	Constant Coalescent	-7.33011e+06	-7.33012e+06	-7.33012e+06	-7.33012e+06	61.2251
Original 2018/All NYS Outbreak	64	30	Yes	Standard_TVMef + 5 Gamma	Relaxed Lognormal	Coalescent Bayesian Skyline	-7.33007e+06	-7.33005e+06	-7.33006e+06	-7.33006e+06	0
Original 2018/All NYS Outbreak	64	30	Yes	Standard_TVMef + 5 Gamma	Relaxed Lognormal	Birth-Death Skyline Serial	-7.33011e+06	-7.33012e+06	-7.33012e+06	-7.33012e+06	61.2616
aNumber of randomly sampled ST 26 genomes from the 2016 emetic New York State (NYS) outbreak, out of 30 possible outbreak genomes (Carroll, et al., 2019, Frontiers in Microbiology, DOI: 10.3389/fmicb.2019.00144)
bIndicates whether genomes with no exact collection date were included in the data set or not (i.e., whether some tip dates were estimated or not)
cYellow shading indicates a model that did not achieve an effective sample size (ESS) value >= 200 for one or more steps
