# Supplementary material for: Cereulide Synthetase Acquisition and Loss Events within the Evolutionary History of Group III Bacillus cereus Sensu Lato Facilitate the Transition between Emetic and Diarrheal Foodborne Pathogens
Source: mBio. 2020 Aug 25;11(4):e01263-20. doi: 10.1128/mBio.01263-20 (PMC7448271; doi:10.1128/mBio.01263-20)
Supplement: TABLE S5 [file mBio.01263-20-st005.xlsx]

## Sheet: Sheet1
Supplemental Table S5. Results of cereulide synthetase ancestral state reconstruction for sequence type 26 (ST 26) Bayesian phylogenies.
Isolate Set Name	Total Number of Genomes	Number of NYS Outbreak Genomes (Out of 30 Possible)a	Estimated Tip Dates Includedb	Collection Date Range	Number of Simulations (nsim)	Root Node Prior (pi)	Approach (Q)	P(root node is ces-Negative)	Number of Observed ces Gain Events	Number of ces Loss Events
Original 2018/Select 3 NYS	37	3	Yes	1972-2016	10000	equal	empirical	0.397	1	5
Original 2018/Select 3 NYS	37	3	Yes	1972-2016	10000	estimated	empirical	0.761	1	3
Original 2018/Select 3 NYS	37	3	Yes	1972-2016	10000	pi = c(0.8, 0.2)	empirical	0.939	1	3
Original 2018/Select 3 NYS No Estimated	33	3	No	1972-2016	10000	equal	empirical	0.443	1	4
Original 2018/Select 3 NYS No Estimated	33	3	No	1972-2016	10000	estimated	empirical	0.738	1	2
Original 2018/Select 3 NYS No Estimated	33	3	No	1972-2016	10000	pi = c(0.8, 0.2)	empirical	0.949	1	2
Original 2018/Select 5 NYS	39	5	Yes	1972-2016	10000	equal	empirical	0.394	1	5
Original 2018/Select 5 NYS	39	5	Yes	1972-2016	10000	estimated	empirical	0.742	1	3
Original 2018/Select 5 NYS	39	5	Yes	1972-2016	10000	pi = c(0.8, 0.2)	empirical	0.939	1	3
Original 2018/Select 10 NYS	44	10	Yes	1972-2016	10000	equal	empirical	0.394	1	5
Original 2018/Select 10 NYS	44	10	Yes	1972-2016	10000	estimated	empirical	0.763	1	3
Original 2018/Select 10 NYS	44	10	Yes	1972-2016	10000	pi = c(0.8, 0.2)	empirical	0.938	1	3
Original 2018/All NYS Outbreak	64	30	Yes	1972-2016	10000	equal	empirical	0.297	1	4
Original 2018/All NYS Outbreak	64	30	Yes	1972-2016	10000	estimated	empirical	0.813	1	3
Original 2018/All NYS Outbreak	64	30	Yes	1972-2016	10000	pi = c(0.8, 0.2)	empirical	0.932	1	3
New 2020/Select 3 NYS	46	3	Yes	1972-2019	10000	equal	empirical	0.578	3	4
New 2020/Select 3 NYS	46	3	Yes	1972-2019	10000	estimated	empirical	0.492	3	5
New 2020/Select 3 NYS	46	3	Yes	1972-2019	10000	pi = c(0.8, 0.2)	empirical	0.96	3	3
New 2020/Select 5 NYS	48	5	Yes	1972-2019	10000	equal	empirical	0.579	3	4
New 2020/Select 5 NYS	48	5	Yes	1972-2019	10000	estimated	empirical	0.498	3	5
New 2020/Select 5 NYS	48	5	Yes	1972-2019	10000	pi = c(0.8, 0.2)	empirical	0.96	3	3
New 2020/Select 5 NYS No Estimated	43	5	No	1972-2019	10000	equal	empirical	0.586	3	3
New 2020/Select 5 NYS No Estimated	43	5	No	1972-2019	10000	estimated	empirical	0.496	3	4
New 2020/Select 5 NYS No Estimated	43	5	No	1972-2019	10000	pi = c(0.8, 0.2)	empirical	0.964	3	2
aNumber of randomly sampled ST 26 genomes from the 2016 emetic New York State (NYS) outbreak, out of 30 possible outbreak genomes (Carroll, et al., 2019, Frontiers in Microbiology, DOI: 10.3389/fmicb.2019.00144)
bIndicates whether genomes with no exact collection date were included in the data set or not (i.e., whether some tip dates were estimated or not)
